# Supplementary material for: Deciphering the Genetic Architecture of Color Variation in Whole Grain Rice by Genome-Wide Association
Source: Plants (Basel). 2023 Feb 17;12(4):927. doi: 10.3390/plants12040927 (PMC9960595; doi:10.3390/plants12040927)
Supplement: Supplementary file 1 [file plants-12-00927-s001.zip]

Archive with 1 entries (1 files):
- plants-2189213-supplementary.xlsx
