# Supplementary material for: Deciphering the Genetic Architecture of Color Variation in Whole Grain Rice by Genome-Wide Association
Source: Plants (Basel). 2023 Feb 17;12(4):927. doi: 10.3390/plants12040927 (PMC9960595; doi:10.3390/plants12040927)
Supplement: Supplementary file 1 [file plants-12-00927-s001.zip › plants-2189213-supplementary.xlsx]

## Sheet: Table S1
Table S1. Significant SNPs associated with three parameters of rice grains in the whole population identified by genome-wide association study
Traits	Chr	Peak SNP	P-Value	PVE%	MAF	Function annotation	References
L*	1	rs24653731	2.21e-07	0.9	0.11	Rd	Mbanjo et al. 2020
	7	rs6083111	3.87e-38	39.3	0.16	Rc	Sweeney et al. 2006
	9	rs14579574	1.64e-07	6.2	0.06
a*	2	rs3701601	3.17e-08	23.2	0.1
	3	rs26582088	1.29e-07	1	0.06
	6	rs4037949	2.02e-08	22.9	0.11	OsUGT	Mbanjo et al.2020
	7	rs6083111	2.81e-48	42.2	0.16	Rc	Sweeney et al.2006
	7	rs15634252	2.25e-08	20.5	0.11
	9	rs14579574	6.09e-09	7.6	0.06
b*	1	rs24206856	3.66e-09	1.7	0.14	Rd	Mbanjo et al.2020
	2	rs33488757	1.96e-09	1.5	0.15
	3	rs181313	4.58e-08	3.1	0.07
	3	rs33008411	5.53e-08	2.1	0.15	OsCHI	Mbanjo et al.2020
	4	rs6598981	5.7e-08	1.5	0.34
	4	rs24028124	5.32e-10	4.5	0.05
	7	rs24301092	3.2e-08	1.8	0.06	OsWRKY96	Chen et al.2021
	9	rs455325	1.09e-07	2	0.31
	9	rs9504146	1.71e-08	4.9	0.05
	9	rs14530192	2.19e-09	1.9	0.12
	9	rs21622007	1.38e-09	2.8	0.05
	10	rs165272	3.99e-08	2.5	0.07
	10	rs1022219	3.8e-09	3.3	0.06
	11	rs19578620	1.28e-08	3.1	0.07	OsCHS1	Mbanjo et al.2020
	11	rs22986448	8.88e-09	4.5	0.06
	12	rs15248175	2.19e-09	2	0.05
	12	rs23382296	2.2e-10	1.8	0.05	OsMYB91	Xia et al.2021
Note: Brightness or lightness (L*), redness (a*), yellowness (b*); Chr, chromosome; SNP, single nucleotide polymorphism; PVE, phenotypic variation explained; MAF, minor allele frequency.

## Sheet: Table S2
Table S2. Significant SNPs associated with three parameters of rice grains in the subpopulation identified by genome-wide association study
Traits	Chr	Peak SNP	P-Value	PVE%	MAF	Gene ID	Function annotation	Metabolites
L*	1	rs32041123	2.5e-08	4.8	0.05
	2	rs22142809	3.8e-08	6.1	0.06
	10	rs12355566	8.2e-08	0.5	0.36
b*	1	rs4708052	1.6e-14	3.6	0.06	LOC_Os01g09420	expressed protein	p-Coumaroyl-2-hydroxyputrescine
	1	rs24125386	4.8e-12	2.5	0.07	LOC_Os01g44260	Rd	Oligomeric Proantho Cyanidins
	2	rs1666445	7.2e-07	0.8	0.06
	2	rs33488757	2e-08	2.2	0.09
	3	rs33008411	5.53e-08	2.1	0.15	LOC_Os03g60509	OsCHI	Naringenin
	5	rs20544148	9.5e-08	2	0.07
	7	rs20639646	9.3e-07	1.8	0.07	LOC_Os07g40570	OsWRKY96
	9	rs245572	5.2e-09	2.3	0.36	LOC_Os09g01290	hhH-GPD superfamily	Tricin O-rhamnosyl-O-malonylhexoside
	9	rs21614928	2.1e-10	3.4	0.06	LOC_Os09g37520	DUF630 domain containing protein	C-pentosyl-chrysoeriol O-feruloylhexoside
	10	rs316118	9e-10	3.9	0.05	LOC_Os10g01480	OsITPK1	C-hexosyl-chrysoeriol O-p-coumaroylhexoside
	10	rs22728437	5.7e-09	2.6	0.06	LOC_Os10g42202
	11	rs9576963	8.6e-09	1.9	0.07
	11	rs23424336	4.5e-08	3	0.05	LOC_Os11g39350	expressed protein	N',N''-DiFeruloylspermidine
	12	rs15251354	5.7e-10	2.8	0.05	LOC_Os12g26160	expressed protein	Tricin derivative
	12	rs23283522	6.3e-10	1.8	0.05	LOC_Os12g38400	OsMYB91
Note: Brightness or lightness (L*), yellowness (b*); Chr, chromosome; SNP, single nucleotide polymorphism; PVE, phenotypic variation explained; MAF, minor allele frequency.
